# Supplementary material for: Efficient Synthesis of Acylated, Dialkyl α-Hydroxy-Benzylphosphonates and Their Anticancer Activity
Source: Molecules. 2022 Mar 23;27(7):2067. doi: 10.3390/molecules27072067 (PMC9000670; doi:10.3390/molecules27072067)
Supplement: Supplementary file 1 [file molecules-27-02067-s001.zip]

Archive with 1 entries (1 files):
- molecules-1652209-supplementary.pdf
